# Supplementary material for: Effect of Boiling Treatment on Linoleic Acid-Induced Oxidation of Myofibrillar Protein in Grass Carp
Source: Foods. 2024 Dec 22;13(24):4153. doi: 10.3390/foods13244153 (PMC11675559; doi:10.3390/foods13244153)
Supplement: Supplementary file 1 [file foods-13-04153-s001.zip]

Archive with 1 entries (1 files):
- foods-3305173-supplementary.pdf
